# Supplementary material for: Oxidative modifications of tuberculosis antigen Ag85B alter its T cell antigenicity
Source: Redox Biol. 2026 May 28;94:104233. doi: 10.1016/j.redox.2026.104233 (PMC13233566; doi:10.1016/j.redox.2026.104233)
Supplement: Multimedia component 1 [file mmc1.xlsx]

## Sheet: Tabelle1
	oxidative modification	~mass shift (m/z)	amino acid
	+1O	15995	A, D, F, G, H, I, L, P, S, T, V, Y, C, E, K, M, N, Q, W, R
	+1HO	17002	A, D, F, G, H, I, L, P, S, T, V, Y, C, E, K, M, N, Q, W, R
	+2O	31990	F, H, I, L, P, S, T, V, Y, C, E, K, M, N, Q, W, R
	+1O+1HO	32998	F, H, I, L, P, S, T, V, Y, C, E, K, M, N, Q, W, R
	+2HO	34005	F, H, I, L, P, S, T, V, Y, C, E, K, M, N, Q, W, R
	+3O	47985	F, H, I, L, P, Y, C, E, K, M, N, Q, W, R
	+2O+1HO	48993	F, H, I, L, P, Y, C, E, K, M, N, Q, W, R
	+1O+2HO	50000	F, H, I, L, P, Y, C, E, K, M, N, Q, W, R
	+3HO	51008	F, H, I, L, P, Y, C, E, K, M, N, Q, W, R
	-2H+1O	13979	A, D, H, I, L, P, S, T, V, Y, C, E, K, M, N, Q, W, R
	-2H+1HO	14987	A, D, H, I, L, P, S, T, V, Y, C, E, K, M, N, Q, W, R
	-1H-1N+1O	+0.984	Q, N
	-1H-1N+1HO	1992	Q, N
	-1H+1N+2O	44985	A, D, F, G, H, I, L, P, S, T, V, Y, C, E, K, M, N, Q, W, R
	-1H+1N+1O+1HO	45993	A, D, F, G, H, I, L, P, S, T, V, Y, C, E, K, M, N, Q, W, R
	-1H+1N+2HO	47001	A, D, F, G, H, I, L, P, S, T, V, Y, C, E, K, M, N, Q, W, R
	-1H+1N+1O	28990	C, K, M, N, P, Q, W, Y, F
	-1H+1N+1HO	29998	C, K, M, N, P, Q, W, Y, F
	-1H+1N+3O	60980	F, I, L, Y, W
	-1H+1N+2O+1HO	61988	F, I, L, Y, W
	-1H+1N+1O+2HO	62996	F, I, L, Y, W
	-1H+1N+3HO	64003	F, I, L, Y, W
	-1H+1N+4O	76975	F, Y, W
	-1H+1N+3O+1HO	77983	F, Y, W
	-1H+1N+2O+2HO	78991	F, Y, W
	-1H+1N+1O+3HO	79998	F, Y, W
	-1H+1N+4HO	81006	F, Y, W
	-2H+2O	29974	F, H, I, L, P, R, S, V, Y, C, K, M, Q, W
	-2H+1O+1HO	30982	F, H, I, L, P, R, S, V, Y, C, K, M, Q, W
	-2H+2HO	31990	F, H, I, L, P, R, S, V, Y, C, K, M, Q, W
	-2H+3O	45969	F, I, K, W, Y
	-2H+2O+1HO	46977	F, I, K, W, Y
	-2H+1O+2HO	47985	F, I, K, W, Y
	-2H+3HO	48993	F, I, K, W, Y
	-1C-1H-1N+2O	4979	H
	-1C-1H-1N+1O+1HO	5987	H
	-1C-1H-1N+2HO	6995	H
	-1H+1Cl	33961	R, N, Q, H, K, F, W, Y
	-2H	-2016	A, D, F, H, I, L, P, S, T, V, Y, C, E, K, M, N, Q, W, R
	-4H	-4031	I, K, L, P, Q, S, T, V, W
	-1C-2H-1O	-30011	D, E, P
	-1C-5H-3N+1O	-43053	R
	-1C-5H-3N+1HO	-42046	R
	-1S	-31972	C
	-2H-1S	-33988	C
	-1S+1O	-15977	C
	-1S+1HO	-14969	C
	-2C-1H-1N+1O	-23016	H
	-2C-1H-1N+1HO	-22008	H
	-2C-2H-2N+2O	-22032	H
	-2C-2H-2N+1O+1HO	-21024	H
	-2C-2H-2N+2HO	-20016	H
	-1C-2H-2N+2O	-10032	H
	-1C-2H-2N+1O+1HO	-9024	H
	-1C-2H-2N+2HO	-8016	H
	-3H-1N+1O	-1032	K
	-3H-1N+1HO	-0.024	K
	+1C+2O	43990	K
	+1C+1O+1HO	44998	K
	+1C+2HO	46005	K
	+1C+1H+1N+1HO	44014	K, C, D, E
	-1H+2C+3H+1O	42011	K, C, D, E
	-1C-4H-1S+1O	-32008	M
	-1C-4H-1S+1HO	-31001	M
	-1C-2H+3O	33969	M
	-1C-2H+2O+1HO	34977	M
	-1C-2H+1O+2HO	35985	M
	-1C-2H+3HO	36993	M
	-1C+1O	3995	W
	-1C+1HO	5003	W
	-1C+2O	19990	W
	-1C+1O+1HO	20998	W
	-1C+2HO	22005	W
	-4H+2O	27959	W
	-4H+1O+1HO	28966	W
	-4H+2HO	29974	W
	-4H+3O	43953	W
	-4H+2O+1HO	44961	W
	-4H+1O+2HO	45969	W
	-4H+3HO	46977	W
	+4O	63980	W
	+3O+1HO	64987	W
	+2O+2HO	65995	W
	+1O+3HO	67003	W
	+4HO	68011	W
	-2H+2Cl	67922	W, Y, F
	-2H+2N+4O	89970	W, Y, F
	-2H+2N+3O+1HO	90978	W, Y, F
	-2H+2N+2O+2HO	91986	W, Y, F
	-2H+2N+1O+3HO	92994	W, Y, F
	-2H+2N+4HO	94001	W, Y, F
