# Supplementary material for: Oxidative modifications of tuberculosis antigen Ag85B alter its T cell antigenicity
Source: Redox Biol. 2026 May 28;94:104233. doi: 10.1016/j.redox.2026.104233 (PMC13233566; doi:10.1016/j.redox.2026.104233)
Supplement: Multimedia component 2 [file mmc2.xlsx]

## Sheet: p values
Fig. 1c	Mann-Whitney test	p values
	PBS vs. Ag85B	0.09
	PBS vs. oxAg85B I	0.29
	PBS vs. oxAg85B II	0.3
Fig. 1d	Mann-Whitney test	p values
	0.1_oxAg85B I vs. 0.1_Ag85B	0.02
	0.1_oxAg85B II vs. 0.1_Ag85B	0.39
	0.5_oxAg85B I vs. 0.5_Ag85B	0.39
	0.5_oxAg85B II vs. 0.5_Ag85B	0.8
	1_oxAg85B I vs. 1_Ag85B	0.04
	1_oxAg85B II vs. 1_Ag85B	0.06
	5_oxAg85B I vs. 5_Ag85B	0.39
	5_oxAg85B II vs. 5_Ag85B	0.13
	10_oxAg85B I vs. 10_Ag85B	0.43
	10_oxAg85B II vs. 10_Ag85B	0.07
Fig. 1e-i		p values
	Mann-Whitney test	IL6	IL17a	IFNg	TNFa	IL1a
	1_oxAg85B I vs. 1_Ag85B	>0.9999	0.8531	0.3147	0.7984	0.8428
	1_oxAg85B II vs. 1_Ag85B	0.1304	0.3332	0.0002	0.0373	0.0194
	5_oxAg85B I vs. 5_Ag85B	0.0286	0.8857	0.1143	>0.9999	0.0286
	5_oxAg85B II vs. 5_Ag85B	0.0286	0.0286	0.0286	0.0286	0.0286
	10_oxAg85B I vs. 10_Ag85B	0.4857	0.2	0.0286	>0.9999	0.1143
	10_oxAg85B II vs. 10_Ag85B	0.0286	0.0286	0.0286	0.0286	0.0286
Fig. 1j	PC1	PC2	group	concentration			PC summary	PC1	PC2	PC3	PC4	PC5	PC6	PC7	PC8	PC9	PC10	PC11	PC12	PC13	PC14
	-2.05377	1.45699	Ag85B	0.1			Eigenvalue	7.286	3.927	1.539	1.018	0.4733	0.2508	0.1761	0.1538	0.1306	0.02767	0.01131	0.004952	0.00163	0.0005465
	-0.26135	2.57777	Ag85B I	0.1			Proportion of variance	48,57%	26,18%	10,26%	6,79%	3,16%	1,67%	1,17%	1,03%	0,87%	0,18%	0,08%	0,03%	0,01%	3,64e-003%
	0.0438833	3.121	Ag85B II	0.1			Cumulative proportion of variance	48,57%	74,75%	85,01%	91,80%	94,95%	96,62%	97,80%	98,82%	99,69%	99,88%	99,95%	99,99%	100,00%	100,00%
	-2.4242	1.52362	Ag85B	0.5			Component selection	Selected	Selected
	-2.02671	1.29826	Ag85B I	0.5
	-2.87549	1.05872	Ag85B II	0.5			Data summary
	-1.10567	-0.495605	Ag85B	1			Total number of variables	15
	-3.49242	-3.14847	Ag85B I	1			Total number of components	14
	-0.714755	-0.311063	Ag85B II	1			Component selection method	Parallel analysis
	0.256626	-2.31637	Ag85B	5			Random seed	173926
	1.95268	-1.76276	Ag85B I	5			Number of simulations	1000
	5.5908	0.66629	Ag85B II	5			Number of selected components	2
	0.563505	-2.37648	Ag85B	10			Rows in table	15
	1.19415	-2.332	Ag85B I	10			Rows skipped (missing data)	0
	5.35272	1.04011	Ag85B II	10			Rows analyzed (# cases)	15
Fig. 1k	Mann-Whitney test	p values
	F4/80+ oxAg85B I vs. Ag85B	0.94
	F4/80+ oxAg85B II vs. Ag85B	0.24
	CD11c+ oxAg85B I vs. Ag85B	0.0022
	CD11c+ o oxAg85B II vs. Ag85B	0.0152
Fig. 1l	Mann-Whitney test	p values
	F4/80+ oxAg85B I vs. Ag85B	0.02
	F4/80+ oxAg85B II vs. Ag85B	0.09
	CD11c+ oxAg85B I vs. Ag85B	0.1797
	CD11c+ o oxAg85B II vs. Ag85B	0.0649
Fig. 1m	Mann-Whitney test	p values
	F4/80+ oxAg85B I vs. Ag85B	0.94
	F4/80+ oxAg85B II vs. Ag85B	0.09
	CD11c+ oxAg85B I vs. Ag85B	0.0931
	CD11c+ o oxAg85B II vs. Ag85B	0.0931
Fig. 1n	2-way Anova	p values
	0.1_oxAg85B I vs. 0.1_Ag85B	0.83
	0.1_oxAg85B II vs. 0.1_Ag85B	0.47
	0.5_oxAg85B I vs. 0.5_Ag85B	>0.99
	0.5_oxAg85B II vs. 0.5_Ag85B	>0.99
	1_oxAg85B I vs. 1_Ag85B	0.003
	1_oxAg85B II vs. 1_Ag85B	>0.99
	5_oxAg85B I vs. 5_Ag85B	>0.99
	5_oxAg85B II vs. 5_Ag85B	<0.001
	10_oxAg85B I vs. 10_Ag85B	>0.99
	10_oxAg85B II vs. 10_Ag85B	<0.001
Fig. 2c-e		Sham		Ag85B		oxAg85B I
	cytokines	person r	-log10 p	person r	-log10 p	person r	-log10 p
	IL23	-0.2	0.097	0.997	2523	0.972	1523
	IL1α	0.142	0.066	-0.11	0.051	-0.39	0.215
	IFNγ	0		0.928	1155	0.96	1398
	TNFα	0		0.775	0.638	0.929	1155
	MCP-1	0.241	0.119	0.993	2155	0.98	1699
	IL12p70	-0.06	0.027	0.982	1699	0.966	1523
	IL1β	0.64	0.444	0.98	1699	0.97	1523
	IL10	-0.1	0.046	0.998	2699	0.969	1523
	IL6	0.33	0.174	0.976	1699	0.974	1523
	IL27	0.614	0.409	0.981	1699	0.968	1523
	IL17α	-0.1	0.046	0.306	0.161	0.969	1523
	IFNβ	0		0.993	2155	0.973	1523
	GMCSF	0.601	0.398	0.99	2	0.977	1699
			p values
Fig. 2f-h	Ordinary one-way ANOVA	cytokine	t2	t3	t4
	oxAg85B I vs. Ag85B	IL-1α	0.0005	0.0293	>0.9999
	oxAg85B I vs. Ag85B	IL-1β	<0.0001	0.0695	>0.9999
	oxAg85B I vs. Ag85B	IL-6	0.3782	0.0015	>0.9999
	oxAg85B I vs. Ag85B	IL-10	>0.9999	0.335	>0.9999
	oxAg85B I vs. Ag85B	IL-12p70	0.0072	0.0075	>0.9999
	oxAg85B I vs. Ag85B	IL-17α	0.9995	<0.0001	>0.9999
	oxAg85B I vs. Ag85B	IL-23	0.3645	0.3384	0.998
	oxAg85B I vs. Ag85B	IL-27	<0.0001	0.3299	>0.9999
	oxAg85B I vs. Ag85B	IFNβ	>0.9999	0.4302	>0.9999
	oxAg85B I vs. Ag85B	IFNγ	>0.9999	0.1493	>0.9999
	oxAg85B I vs. Ag85B	GMCSF	0.0968	0.2344	0.9754
	oxAg85B I vs. Ag85B	MCP-1	>0.9999	0.8133	>0.9999
	oxAg85B I vs. Ag85B	TNFα	>0.9999	>0.9999	>0.9999
Fig. 2i	Mann-Whitney test	p values
	oxAg85B I vs. Ag85B	0.42
Fig. 2j	Mann-Whitney test
	oxAg85B I vs. Ag85B	0.69
Fig. 3b	Trp:Ag85B vs. Trp:oxAg85B I
	+1O	0.0032
	+2O	<0.0001
	+3O	0.2667
	-1C+2HO	0.4036
	-2H	<0.0001
	-4H	0.0014
	-2H+2O	0.007
	-2H+1HO	0.0014
	-2H+1O+1HO	<0.0001
	-2H+1O+2HO	<0.0001
	-2H+3O	0.0032
	-2H+2O	0.2667
	-4H+3O	0.5769
Fig. 3c	Pro:Ag85B vs. Pro:oxAg85B I
	+1O	<0.0001
	+2O	<0.0001
	-1C-2H-1O	<0.0001
	-1H+1N+1HO	0.0153
	-1H+1N+1O	<0.0001
	-2H	<0.0001
	+1HO	0.007
	+3H+3O	0.0031
Fig. 3d	Asn:Ag85B vs. Asn:oxAg85B I
	-1H+1Cl	0.7136
	-1H+1N+1HO	0.7136
	-1H+1N+1O	0.3173
	-2H	0.8542
	-1H-1N+1HO	0.5826
	-1H-1N+1O	<0.0001
Fig. 3e	Gln:Ag85B vs. Gln:oxAg85B I
	+3O	0.4454
	-1H+1Cl	0.1352
	-1H+1N+1HO	0.0001
	-1H+1N+1O	0.0022
	-1H-1N+1O	0.0658
Fig. 3f	Phe:Ag85B vs. Phe:oxAg85B I
	-1H+1Cl	<0.0001
	-1H+1N+1HO	0.0776
	-1H+1N+1O	0.0221
	-2H	0.2292
	-1H+1N+1O+3HO	0.2292
Fig. 3g	Leu:Ag85B vs. Leu:oxAg85B I
	+1O	0.006
	-2H	0.0006
	-2H+1HO	0.0658
Fig. 3h	Val:Ag85B vs. Trp:oxAg85B I
	-2H	0.0027
	+1O	0.762
Fig. 3i	Met:Ag85B vs. Met:oxAg85B I
	+1O	<0.0001
	-2H+1HO	0.4477
	-1C-2H+2O+1HO	0.9556
	-1C-4H-1S+1HO	0.9556
Fig. 3j	Lys:Ag85B vs. Lys:oxAg85B I
	-1C+2HO	<0.0001
	-1H+2C+3H+1O	<0.0001
	+3H+3O	<0.0001
Fig. 3k	Glu:Ag85B vs. Glu:oxAg85B I
	-1C-2H-1O	0.0001
	-1H+2C+3H+1O	<0.0001
Fig. 3l	Gly:Ag85B vs. Gly:oxAg85B I
	-2H	0.0003
Fig. 3l	Asp:Ag85B vs. Asp:oxAg85B I
	-1H+1N+1O+1HO	<0.0001
Fig. 3l	Thr:Ag85B vs. Thr:oxAg85B I
	-1H+2C+3H+1O	0.0003
Fig. 4a	correlation	-log10 p-value
		+1O	+2O	+3O	-1C+2HO	+1C+2HO	+1OH	+3H+3O	-1C-2H+2O+1HO	-1C-2H-1O	-1H+1Cl	-1H+1N+1HO	-1H+1N+1HO	-1H+1N+1O	-1H+1N+1O+1HO	-1H+1N+1O+3HO	-1H+2C+3H+1O	-1H-1N+1O	-2H	-2H+1HO	-2H+1O+1HO	-2H+1O+2HO	-2H+2O	-2H+3O	-4H+3O	-1C-4H-1S+1HO	-2H+1O	-4H
	CD4+ activity	0.164753	0.00590291	0.260032	0.139004	0.139004	0.177505	0.139004	0.443818	0.211407	0.165961	0.282163	0.0223221	0.735891	0.688882	0.254379	0.0595831	0.024844	0.0124231	0.296795	0.382475	0.398809	0.284582	0.251967	0.02489	0.247337	0.15764	0.169347
	CD8+ activity	0.26496	0.0766005	0.279923	0.244278	0.244278	0.281664	0.244278	0.498804	0.146423	0.302683	0.142125	0.0480314	0.80799	0.973467	0.150949	0.173666	0.00335701	0.0500736	0.161529	0.317404	0.604848	0.180785	0.149599	0.0428718	0.309893	0.251269	0.257275
	[CD62L- 44+]	0.767004	1.28067	0.00113064	0.83654	0.83654	0.666754	0.83654	0.592269	0.437707	0.655215	0.924453	0.263444	0.574303	1.54363	0.194771	1.19791	0.303731	0.21169	1.1891	0.132533	1.65956	0.152119	0.22062	0.929962	0.190777	0.822752	0.405276
	[CD62L+ 44+]	0.15683	0.0271032	0.395342	0.132709	0.132709	0.195043	0.132709	0.397506	0.186419	0.187621	0.249569	0.0214999	0.570409	0.66374	0.222501	0.0708366	0.066108	0.0362122	0.368151	0.271484	0.33059	0.249183	0.224535	0.0975619	0.346787	0.109691	0.181576
	[CD62L+ 44-]	0.2909	0.514847	0.195247	0.34979	0.34979	0.24344	0.34979	0.0644927	0.322028	0.346209	0.935917	0.382895	0.090658	0.0345161	0.776504	0.474307	0.28693	0.311135	1.30364	0.369776	0.190036	0.761452	0.811353	0.652475	0.024063	0.353498	0.233364
	[CD62L- 44-]	0.225556	0.0415317	0.377682	0.202732	0.202732	0.261061	0.202732	0.476514	0.128836	0.25189	0.156207	0.0471107	0.66314	0.861066	0.186352	0.147703	0.0330608	0.0575951	0.242376	0.286593	0.459796	0.216239	0.185087	0.0296531	0.368759	0.176787	0.225337
	IFNγ	0.334701	1.03292	0.0522723	0.373249	0.373249	0.336111	0.373249	0.237922	1.52871	0.132533	2.46852	0.208029	0.0779496	0.269541	0.157516	0.832387	0.229664	0.201557	1.19518	0.0650977	0.182302	0.134837	0.193345	0.323215	0.160459	0.200108	0.0808696
	IL-6	0.241239	0.972243	0.119873	0.277695	0.277695	0.202732	0.277695	0.182567	1.19997	0.0739149	1.6925	0.082442	0.0526153	0.207188	0.121478	0.626904	0.223154	0.0636874	1.56067	0.00895122	0.2498	0.104357	0.147947	0.458546	0.00480371	0.199627	0.0085967
	IL-17	0.200384	0.889747	0.413075	0.234555	0.234555	0.116679	0.234555	0.154406	0.730954	0.0500736	1.02733	0.0123337	0.042297	0.173536	0.106516	0.452471	0.280835	0.0446972	2.12494	0.109467	0.372429	0.0919441	0.12907	0.771856	0.187087	0.281083	0.0168701
	GMCSF	0.250728	1.14448	0.300943	0.26825	0.26825	0.156331	0.26825	0.35125	1.12668	0.0489054	1.08938	0.0679323	0.0996329	0.197021	0.0253962	0.50307	0.438064	0.0797201	1.84771	0.257982	0.231288	0.0452752	0.0125572	0.705975	0.119873	0.288868	0.0371573
	TNFα	0.422623	1.31426	0.116509	0.46916	0.46916	0.349207	0.46916	0.290221	1.08249	0.173601	1.85699	0.155026	0.0649464	0.330497	0.191047	0.84649	0.393404	0.12983	2.25964	0.0215912	0.356745	0.16298	0.235899	0.728856	0.0345161	0.403733	0.122686
	IL-23	0.938925	2.27572	0.126563	0.980884	0.980884	0.854804	0.980884	0.68027	1.42713	0.284498	2.72125	0.37366	0.220259	0.570732	0.210631	1.62709	0.798876	0.383	1.63827	0.0091286	0.254925	0.163296	0.302683	0.737312	0.35932	0.700057	0.393511
	IL-1α	1.19179	2.55284	0.111989	1.2668	1.2668	1.04964	1.2668	0.707301	1.03621	0.455684	2.29243	0.475864	0.33885	0.745452	0.311758	1.99568	0.87517	0.465974	1.86646	0.00555086	0.408045	0.252821	0.416688	0.980884	0.381952	0.970616	0.556581
	IFNγ	0.971429	3.09691	0.117475	0.982549	0.982549	0.84649	0.982549	1.00087	1.57349	0.20211	1.96658	0.2468	0.357239	0.703993	0.0736061	1.57349	0.904134	0.2652	1.49757	0.147947	0.284916	0.0323116	0.153787	0.768785	0.342562	0.738975	0.341893
	TNFα	0.38279	1.24336	0.160962	0.427245	0.427245	0.305044	0.427245	0.266402	1.01728	0.152427	1.67162	0.12309	0.0628333	0.303207	0.178159	0.770574	0.377475	0.0965844	2.33724	0.0359762	0.364516	0.152427	0.219107	0.750068	4.3432e-05	0.386898	0.0974532
	MCP1	0.840433	2.35655	0.101714	0.868381	0.868381	0.752763	0.868381	0.737549	1.63264	0.205442	2.46852	0.277284	0.224608	0.558934	0.128777	1.45967	0.772885	0.289967	1.60906	0.0664115	0.243744	0.0877248	0.209363	0.701802	0.309981	0.629117	0.308653
	IL-12p70	0.95117	2.07058	0.128777	1.00789	1.00789	0.878112	1.00789	0.591082	1.27901	0.346112	2.95861	0.440692	0.194431	0.557677	0.283913	1.67162	0.754734	0.442012	1.67985	0.036779	0.27254	0.232696	0.38122	0.748362	0.368759	0.714893	0.434979
	IL-1β	1.13018	2.46852	0.154282	1.18509	1.18509	1.02595	1.18509	0.729554	1.22988	0.376958	2.55284	0.45942	0.283496	0.66615	0.266241	1.92445	0.882397	0.466228	1.63264	0.0074023	0.301812	0.211478	0.370387	0.823041	0.422738	0.848018	0.509339
	IL-10	1.09474	2.55284	0.197021	1.13077	1.13077	1.01502	1.13077	0.822752	1.43415	0.319664	2.58503	0.415895	0.279675	0.688882	0.195043	1.91364	0.855737	0.435334	1.42946	0.0204516	0.267285	0.145026	0.29073	0.711751	0.46382	0.76853	0.462811
	IL-6	1.22548	2.38722	0.167747	1.29757	1.29757	1.11862	1.29757	0.704873	1.09854	0.454693	2.49485	0.53121	0.299729	0.708853	0.324772	2.10237	0.88306	0.5318	1.62525	0.0340461	0.336488	0.264481	0.436282	0.861382	0.455312	0.92336	0.585194
	IL-27	1.16685	2.52288	0.16877	1.21538	1.21538	1.05849	1.21538	0.76904	1.24795	0.366128	2.4437	0.460548	0.296193	0.667562	0.254067	1.94692	0.929593	0.472757	1.56384	0.00169706	0.281498	0.199352	0.360414	0.813044	0.443698	0.861697	0.520713
	IL-17α	4	1.20551	0.408045	4	4	3.22185	4	0.848937	0.278354	1.19382	0.773916	1.12494	0.821023	1.20691	0.583359	2.16115	1.1296	1.12148	0.667158	0.112439	0.471855	0.483068	0.756962	0.924088	0.938171	2.18046	2.03152
	IFNβ	1.10791	2.46852	0.175484	1.14997	1.14997	1.01502	1.14997	0.768785	1.34008	0.334231	2.5376	0.437231	0.273354	0.644932	0.230032	1.87615	0.896538	0.452964	1.51428	0.00331324	0.259874	0.177832	0.331987	0.75995	0.442132	0.801618	0.483729
	GMCSF	1.22257	2.50864	0.189431	1.27409	1.27409	1.11805	1.27409	0.779369	1.21538	0.390512	2.4318	0.492819	0.304168	0.688246	0.268895	2.05061	0.942334	0.506681	1.50724	0.0110845	0.28233	0.212185	0.37872	0.806319	0.477034	0.88773	0.555799
Fig. 4g invitro PCA	Var	PC1	PC2				Table Analyzed
	CD4+ activity	0.372157	-0.908231
	CD8+ activity	0.484302	-0.864799				PC summary	PC1	PC2	PC3	PC4	PC5
	[CD62L- 44+]	-0.72746	-0.0269514				Eigenvalue	11.01	8.392	1.045	0.3407	0.2155
	[CD62L+ 44+]	-0.361852	0.909245				Proportion of variance	52,41%	39,96%	4,98%	1,62%	1,03%
	[CD62L+ 44-]	0.256362	0.816906				Cumulative proportion of variance	52,41%	92,37%	97,35%	98,97%	100,00%
	[CD62L- 44-]	0.440328	-0.878957				Component selection	Selected	Selected
	IL-6	0.148827	-0.940685
	IL-17α	0.133963	-0.945626				Data summary
	IFNγ	0.0192992	-0.84756				Total number of variables	21
	GMCSF	0.192277	-0.943596				Total number of components	5
	TNFα	0.297345	-0.870914				Component selection method	Parallel analysis
	-1H-1N+1O	0.977139	0.20133				Random seed	881068
	+1O	0.977139	0.20133				Number of simulations	1000
	-2H	-0.977139	-0.20133				Number of selected components	2
	-1H+1N+1O	-0.977139	-0.20133				Rows in table	6
	+2O	0.977139	0.20133				Rows skipped (missing data)	0
	-1H+2C+3H+1O	0.977139	0.20133				Rows analyzed (# cases)	6
	-1C-2H-1O	0.977139	0.20133
	+3O	0.977139	0.20133
	-1H+1N+1HO	-0.977139	-0.20133
	+3H+3O	0.977139	0.20133
Fig. 4h invitro PCA	Var	PC1	PC2				Table Analyzed
	IL23	-0.682401	0.713795
	IL1a	0.689357	-0.340591				PC summary	PC1	PC2	PC3	PC4	PC5	PC6	PC7
	IFNg	-0.739121	0.35647				Eigenvalue	12.38	8.599	1.434	0.3574	0.1704	0.05194	0.006341
	TNFa	-0.383522	-0.462181				Proportion of variance	53,83%	37,39%	6,24%	1,55%	0,74%	0,23%	0,03%
	MCP1	-0.742302	0.669171				Cumulative proportion of variance	53,83%	91,22%	97,45%	99,01%	99,75%	99,97%	100,00%
	IL12p70	-0.632443	0.752462				Component selection	Selected	Selected
	IL1b	-0.686202	0.714795
	IL10	-0.691697	0.713298				Data summary
	IL6	-0.629207	0.760386				Total number of variables	23
	IL27	-0.750938	0.539955				Total number of components	7
	IL17a	-0.800662	0.209038				Component selection method	Parallel analysis
	IFNb	-0.659781	0.736112				Random seed	399890
	GMCSF	-0.705968	0.703892				Number of simulations	1000
	-1H-1N+1O	0.794471	0.603984				Number of selected components	2
	+1O	0.794471	0.603984				Rows in table	8
	-2H	-0.794471	-0.603984				Rows skipped (missing data)	0
	-1H+1N+1O	-0.794471	-0.603984				Rows analyzed (# cases)	8
	+2O	0.794471	0.603984
	-1H+2C+3H+1O	0.794471	0.603984
	-1C-2H-1O	0.794471	0.603984
	+3O	0.794471	0.603984
	-1H+1N+1HO	-0.794471	-0.603984
	+3H+3O	0.794471	0.603984
Fig. S1e	Mann-Whitney test	p values
	0.1_oxAg85B I vs. 0.1_Ag85B	0.04
	0.1_oxAg85B II vs. 0.1_Ag85B	0.54
	0.5_oxAg85B I vs. 0.5_Ag85B	0.02
	0.5_oxAg85B II vs. 0.5_Ag85B	0.62
	1_oxAg85B I vs. 1_Ag85B	0.003
	1_oxAg85B II vs. 1_Ag85B	0.27
	5_oxAg85B I vs. 5_Ag85B	0.004
	5_oxAg85B II vs. 5_Ag85B	0.91
	10_oxAg85B I vs. 10_Ag85B	0.12
	10_oxAg85B II vs. 10_Ag85B	0.76
Fig. S1g	Mann-Whitney test	p values
	0.1_oxAg85B I vs. 0.1_Ag85B	0.4
	0.1_oxAg85B II vs. 0.1_Ag85B	0.7
	0.5_oxAg85B I vs. 0.5_Ag85B	0.2
	0.5_oxAg85B II vs. 0.5_Ag85B	0.7
	1_oxAg85B I vs. 1_Ag85B	0.3333
	1_oxAg85B II vs. 1_Ag85B	0.6667
	5_oxAg85B I vs. 5_Ag85B	0.6905
	5_oxAg85B II vs. 5_Ag85B	0.8413
	10_oxAg85B I vs. 10_Ag85B	>0.9999
	10_oxAg85B II vs. 10_Ag85B	>0.9999
Fig. S1i	Mann-Whitney test	p values
	PBS vs. Ag85B	0.0004
	500 oxAg85B vs. Ag85B	0.0101
	250 oxAg85B vs. Ag85B	0.7962
	100 oxAg85B vs. Ag85B	0.0002
	50 oxAg85B vs. Ag85B	<0.0001
	25 oxAg85B vs. Ag85B	<0.0001
Fig. S1j	Mann-Whitney test	p values
	PBS vs. Ag85B	0.0028
	500 oxAg85B vs. Ag85B	0.0002
	250 oxAg85B vs. Ag85B	0.496
	100 oxAg85B vs. Ag85B	0.0814
	50 oxAg85B vs. Ag85B	0.3401
	25 oxAg85B vs. Ag85B	0.3865
Fig. S2a	Mann-Whitney test	p values
		GMCSF	IL12p70	MCP	IL10	IL23	IFNb
	1_oxAg85B I vs. 1_Ag85B	0.1515	0.0032	>0.9999	>0.9999	0.5901	>0.9999
	1_oxAg85B II vs. 1_Ag85B	0.4667	0.3491	>0.9999	>0.9999	0.2174	>0.9999
	5_oxAg85B I vs. 5_Ag85B	0.6857	0.3429	>0.9999	0.4286	0.6571	>0.9999
	5_oxAg85B II vs. 5_Ag85B	0.0286	0.0286	>0.9999	0.4286	0.4286	>0.9999
	10_oxAg85B I vs. 10_Ag85B	0.3429	0.7714	>0.9999	>0.9999	>0.9999	>0.9999
	10_oxAg85B II vs. 10_Ag85B	0.0286	0.1429	>0.9999	>0.9999	>0.9999	>0.9999
Fig. S2g	Mann-Whitney test	p values
		IL-1a	IL-1b	IL-6	IL-10	IL-12p70	IL-17a	IL-23	IL-27	IFNb	IFNg	MCP-1	GMCSF	TNFa
	Ag85B vs. PBS	0.9998	0.9838	>0.9999	0.9739	>0.9999	>0.9999	0.9785	>0.9999	>0.9999	0.9998	>0.9999	>0.9999	<0.0001
	Ag85B vs. oxAg85B I	>0.9999	>0.9999	0.997	>0.9999	>0.9999	>0.9999	>0.9999	>0.9999	>0.9999	>0.9999	>0.9999	>0.9999	0.408
	Ag85B vs. oxAg85B II	>0.9999	>0.9999	0.7314	0.8802	>0.9999	>0.9999	>0.9999	>0.9999	>0.9999	>0.9999	>0.9999	>0.9999	0.8996
Fig. S2h		IL-1a	IL-1b	IL-6	IL-10	IL-12p70	IL-17a	IL-23	IL-27	IFNb	IFNg	MCP-1	GMCSF	TNFa
	Ag85B vs. PBS	0.9996	0.9999	0.902	0.9985	>0.9999	>0.9999	0.0473	>0.9999	>0.9999	0.9999	>0.9999	>0.9999	>0.9999
	Ag85B vs. oxAg85B I	0.9991	0.9959	0.8968	0.9859	>0.9999	>0.9999	0.104	>0.9999	>0.9999	0.9994	>0.9999	>0.9999	0.0342
	Ag85B vs. oxAg85B II	0.998	0.9959	0.9032	0.9926	>0.9999	>0.9999	0.0763	>0.9999	>0.9999	0.9993	>0.9999	>0.9999	<0.0001
Fig. S3		IFNg	IL-1a	IL-23	TNFa	MCP-1	IL12p70	IL-1b	IL-10	IL-6	IL-27	IL-17a	IFNb	GMCSF
	Ag85B vs. Sham	>0.9999	0.2	0.0571	0.0286	0.0571	0.0571	0.0571	0.0286	0.0571	0.0571	0.0571	0.0286	0.0286
	oxAg85B vs. Sham	>0.9999	0.0286	0.8857	0.0286	0.0571	0.0571	0.0571	0.0286	0.0571	0.0571	0.0571	0.0286	0.0286
	Ag85B vs. oxAg85B	>0.9999	0.0286	0.3429	>0.9999	0.3429	0.0286	0.0286	>0.9999	0.2	0.0286	0.6857	>0.9999	0.0286
	Ag85B vs. Sham	0.0286	0.0571	0.0571	>0.9999	0.1	0.1	0.1	0.1	0.1	0.1	0.1	0.1	0.1
	oxAg85B vs. Sham	0.1429	0.0571	0.0571	>0.9999	0.0571	0.0571	0.0571	0.0571	0.0571	0.0571	0.0571	0.0571	0.0571
	Ag85B vs. oxAg85B	0.4	0.1	0.2	>0.9999	0.4	0.2	0.4	0.2	0.2	0.1	0.2	0.1	0.4
	Ag85B vs. Sham	0.1	0.1	0.1	>0.9999	0.0286	0.3429	0.3429	>0.9999	0.3429	0.0286	0.0286	>0.9999	0.3143
	oxAg85B vs. Sham	0.0571	0.0571	0.0571	>0.9999	0.0286	0.8857	0.0286	>0.9999	0.4857	0.0286	0.1143	>0.9999	0.4286
	Ag85B vs. oxAg85B	0.0571	0.0571	0.0571	>0.9999	0.1143	0.0571	0.0571	0.0571	0.0571	0.0571	0.0571	0.0571	0.0571
	Ag85B vs. Sham	0.0286	0.0286	0.0286	0.0286	0.0286	0.0286	0.0286	0.0286	0.0286	0.0286	0.0286	0.0286	0.0286
	oxAg85B vs. Sham	0.0286	0.0286	0.0286	0.0286	0.0286	0.0286	0.0286	0.0286	0.0286	0.0286	0.0286	0.0286	0.0286
	Ag85B vs. oxAg85B	>0.9999	0.8857	0.6857	0.8857	0.6857	0.6857	>0.9999	>0.9999	>0.9999	>0.9999	0.6857	>0.9999	0.4857
